# Supplementary material for: Influence of Cement Thickness, Dentine Thickness, and Intracoronal Depth on the Fracture Resistance of 3D-Printed Endocrowns: A Pilot In Vitro Study
Source: Dent J (Basel). 2025 Jun 12;13(6):263. doi: 10.3390/dj13060263 (PMC12191686; doi:10.3390/dj13060263)
Supplement: Supplementary file 1 [file dentistry-13-00263-s001.zip]

Archive with 1 entries (1 files):
- dentistry-3659181-supplementary.xlsx
