# Supplementary material for: Influence of Cement Thickness, Dentine Thickness, and Intracoronal Depth on the Fracture Resistance of 3D-Printed Endocrowns: A Pilot In Vitro Study
Source: Dent J (Basel). 2025 Jun 12;13(6):263. doi: 10.3390/dj13060263 (PMC12191686; doi:10.3390/dj13060263)
Supplement: Supplementary file 1 [file dentistry-13-00263-s001.zip › dentistry-3659181-supplementary.xlsx]

## Sheet: Sheet1
sample	fracture resistance (N)	Td mesial mm	Td distal mm	Td buccal mm	Td lingual mm	minimum value			sample	fracture resistance (N)	Dp mesial mm	Dp distal mm	Dp buccal mm	Dp lingual mm	minimum value
1	1889.15	1.4	1.2	1.9	1.6	1.2			1	1889.15	3.2	3.4	3.8	2.4	2.4
2	1331.3	2.3	1	1.8	2	1			2	1331.3	2.8	3.3	2.4	3.1	2.4
3	1123.98	2.2	2	1.6	0.6	0.6			3	1123.98	3	3	2.5	3.1	2.5
4	952.672	1.5	1.3	2.3	1.7	1.3			4	952.672	4.6	4.6	4.8	3	3
5	1332.12	1.1	1.1	1.9	1.3	1.1			5	1332.12	3.1	2.8	3.2	2.9	2.8
6	899.314	1.2	0.5	1.3	1	0.5			6	899.314	2.6	2.4	3	2.5	2.4
7	1573.97	0.9	1	1.1	2.2	0.9			7	1573.97	2.5	2.6	2.5	2.6	2.5
8	543.157	1.1	2.7	1.8	0.9	0.9			8	543.157	2.4	2.4	2.7	2.5	2.4
9	1329.48	0.8	2.1	1.6	1.4	0.8			9	1329.48	2.7	1.8	2.6	2.2	1.8
10	1347.16	1.5	1.4	1.7	1.3	1.3			10	1347.16	3.2	1.9	3	3.6	1.9
11	1052.45	1.8	1.6	1.9	2.5	1.6			11	1052.45	2.6	2.6	2.9	2.6	2.6
12	1465.43	1.4	1.4	1.2	1.6	1.2			12	1465.43	2.9	3	3.1	2.7	2.9
sample	fracture resistance (N)		Tc (measured in 9 points across a single coronal CBCT plane)								mean
1	1889.15	0.37	0.36	0.31	0.35	0.31	0.46	0.31	0.37	0.35	0.354444
2	1331.3	0.48	0.4	0.39	0.34	0.42	0.23	0.33	0.33	0.34	0.362222
3	1123.98	0.24	0.24	0.27	0.32	0.27	0.25	0.32	0.28	0.2	0.265556
4	952.672	0.23	0.22	0.24	0.24	0.25	0.28	0.27	0.26	0.26	0.25
5	1332.12	0.34	0.34	0.3	0.31	0.3	0.29	0.32	0.31	0.38	0.321111
6	899.314	0.26	0.2	0.19	0.31	0.23	0.26	0.28	0.29	0.23	0.25
7	1573.97	0.33	0.35	0.29	0.28	0.3	0.3	0.24	0.28	0.34	0.301111
8	543.157	0.31	0.17	0.22	0.29	0.23	0.19	0.27	0.28	0.31	0.252222
9	1329.48	0.47	0.42	0.42	0.36	0.39	0.36	0.39	0.4	0.37	0.397778
10	1347.16	0.36	0.25	0.23	0.34	0.26	0.21	0.31	0.33	0.32	0.29
11	1052.45	0.28	0.29	0.31	0.26	0.28	0.29	0.32	0.28	0.28	0.287778
12	1465.43	0.29	0.28	0.31	0.32	0.28	0.32	0.36	0.23	0.35	0.304444
	Note: For statistical grouping, minimum values per tooth were used for dentine thickness (Td) and depth of preparation (Dp), and the mean value from 9 points was used for cement thickness (Tc)
